# Supplementary material for: Analysis of the hybrid proline-rich protein families from seven plant species suggests rapid diversification of their sequences and expression patterns
Source: BMC Genomics. 2007 Nov 12;8:412. doi: 10.1186/1471-2164-8-412 (PMC2216038; doi:10.1186/1471-2164-8-412)
Supplement: Additional file 2 — HyPRP genes included in the study. List of all sequences including our name, source organisms, database numbers, and chromosome cluster numbers (in case of Arabidopsis and rice). [file 1471-2164-8-412-S2.xls]

## Sheet: SeqList
Name	Species	Database source	LocusID/Accession	GenBank Accession	Cluster	Note
At1g12090	Arabidopsis thaliana	TAIR 7	At1g12090	NP_172673	1a
At1g12100	Arabidopsis thaliana	TAIR 7	At1g12100	NP_172674	1a
At1g62500	Arabidopsis thaliana	TAIR 7	At1g62500	NP_176439	1b	C-type
At1g62510	Arabidopsis thaliana	TAIR 7	At1g62510	NP_176440	1b
At2g10940	Arabidopsis thaliana	TAIR 7	At2g10940	NP_849949, NP_565348		C-type
At2g45180	Arabidopsis thaliana	TAIR 7	At2g45180	NP_566036
At3g22120	Arabidopsis thaliana	TAIR 7	At3g22120	NP_188851		C-type
At3g22142	Arabidopsis thaliana	TAIR 7	At3g22142	NP_001078199		C-type
At4g00165	Arabidopsis thaliana	TAIR 7	At4g00165	NP_680546, NP_001078336
At4g12470	Arabidopsis thaliana	TAIR 7	At4g12470	NP_192984	4a
At4g12480	Arabidopsis thaliana	TAIR 7	At4g12480	NP_192985	4a
At4g12490	Arabidopsis thaliana	TAIR 7	At4g12490	NP_192986	4a
At4g12500	Arabidopsis thaliana	TAIR 7	At4g12500	NP_192987	4a
At4g12510	Arabidopsis thaliana	TAIR 7	At4g12510	NP_567391	4a
At4g12520	Arabidopsis thaliana	TAIR 7	At4g12520	NP_567392	4a
At4g12530	Arabidopsis thaliana	TAIR 7	At4g12530	NP_192990	4a
At4g12545	Arabidopsis thaliana	TAIR 7	At4g12545	NP_849366	4a
At4g12550	Arabidopsis thaliana	TAIR 7	At4g12550	NP_192992	4a
At4g15160	Arabidopsis thaliana	TAIR 7	At4g15160	NP_193252		C-type
At4g22460	Arabidopsis thaliana	TAIR 7	At4g22460	NP_193977	4b
At4g22470	Arabidopsis thaliana	TAIR 7	At4g22470	NP_193978	4b	possible C-type outlier
At4g22485	Arabidopsis thaliana	TAIR 7	At4g22485	NP_001078427	4b	possible C-type outlier
At4g22490	Arabidopsis thaliana	TAIR 7	At4g22490	NP_193980	4b
At4g22517	Arabidopsis thaliana	TAIR 7	At4g22517	NP_001078429	4b
At4g22520	Arabidopsis thaliana	TAIR 7	At4g22520	NP_193983	4b
At4g22610	Arabidopsis thaliana	TAIR 7	At4g22610	NP_193992
At5g46890	Arabidopsis thaliana	TAIR 7	At5g46890	NP_199500	5
At5g46900	Arabidopsis thaliana	TAIR 7	At5g46900	NP_199501	5
Le1	Lycopersicum esculentum	SOL Genomics Network	SGN-U313126	CAA40361		C-type
Le2	Lycopersicum esculentum	SOL Genomics Network	SGN-U313881	-		C-type
Le3	Lycopersicum esculentum	SOL Genomics Network	SGN-U313422	-
Le4	Lycopersicum esculentum	SOL Genomics Network	SGN-U313424	-
Le5	Lycopersicum esculentum	SOL Genomics Network	SGN-U312854	AAS80139
Le6	Lycopersicum esculentum	SOL Genomics Network	SGN-U318770	-
Le7	Lycopersicum esculentum	SOL Genomics Network	SGN-U318771	-
Le8	Lycopersicum esculentum	SOL Genomics Network	SGN-U314566	-
Le9	Lycopersicum esculentum	SOL Genomics Network	SGN-U323269	-
Le10	Lycopersicum esculentum	SOL Genomics Network	SGN-U321830	-
Le11	Lycopersicum esculentum	SOL Genomics Network	SGN-U319481	-
Le12	Lycopersicum esculentum	SOL Genomics Network	SGN-U321829	-
Le13	Lycopersicum esculentum	SOL Genomics Network	SGN-U314565	-
Le14	Lycopersicum esculentum	SOL Genomics Network	SGN-U319482	-
Le15	Lycopersicum esculentum	SOL Genomics Network	SGN-U313184	-
Le16	Lycopersicum esculentum	SOL Genomics Network	SGN-U327587	-		C-type
Le17	Lycopersicum esculentum	SOL Genomics Network	SGN-U313423	-
Le18	Lycopersicum esculentum	SOL Genomics Network	SGN-U332686	-
Le19	Lycopersicum esculentum	SOL Genomics Network	SGN-U313722	CAA64559
Mt1	Medicago truncatula	PlantGDB	PUT-157a-Medicago_truncatula-72657571	ABP03851		C-type
Mt2	Medicago truncatula	PlantGDB	PUT-157a-Medicago_truncatula-28957571	-
Mt3	Medicago truncatula	PlantGDB	PUT-157a-Medicago_truncatula-18685	-
Mt4	Medicago truncatula	PlantGDB	PUT-157a-Medicago_truncatula-24757578	-
Mt5	Medicago truncatula	PlantGDB	PUT-157a-Medicago_truncatula-29557572	-
Mt6	Medicago truncatula	PlantGDB	PUT-157a-Medicago_truncatula-48357570	ABE81783
Mt7	Medicago truncatula	PlantGDB	PUT-157a-Medicago_truncatula-1557576	ABE84488
Mt8	Medicago truncatula	PlantGDB	PUT-157a-Medicago_truncatula-44680	ABE81782
Mt9	Medicago truncatula	PlantGDB	PUT-157a-Medicago_truncatula-12957572	-
Mt10	Medicago truncatula	PlantGDB	PUT-157a-Medicago_truncatula-28257575	-		C-type
Mt11	Medicago truncatula	PlantGDB	PUT-157a-Medicago_truncatula-3380	-
Mt12	Medicago truncatula	PlantGDB	PUT-157a-Medicago_truncatula-49378	-
Mt13	Medicago truncatula	PlantGDB	PUT-157a-Medicago_truncatula-5371	ABE84488
Mt14	Medicago truncatula	PlantGDB	PUT-157a-Medicago_truncatula-77	ABD28606
Os02g44310	Oryza sativa	TIGR Rice Assembly 5	LOC_Os02g44310	NP_001047650	2
Os02g44320	Oryza sativa	TIGR Rice Assembly 5	LOC_Os02g44320	NP_001047651	2
Os03g01300	Oryza sativa	TIGR Rice Assembly 5	LOC_Os03g01300	NP_001048666	3
Os03g01310	Oryza sativa	TIGR Rice Assembly 5	LOC_Os03g01310	NP_001048667	3
Os03g01320	Oryza sativa	TIGR Rice Assembly 5	LOC_Os03g01320	NP_001048668	3
Os03g14654	Oryza sativa	TIGR Rice Assembly 5	LOC_Os03g14654	NP_001049569
Os03g26800	Oryza sativa	TIGR Rice Assembly 5	LOC_Os03g26800	NP_001050251
Os03g50960	Oryza sativa	TIGR Rice Assembly 5	LOC_Os03g50960	NP_001051090
Os04g46810	Oryza sativa	TIGR Rice Assembly 5	LOC_Os04g46810	NP_001053511	4a
Os04g46820	Oryza sativa	TIGR Rice Assembly 5	LOC_Os04g46820	NP_001053512	4a
Os04g46830	Oryza sativa	TIGR Rice Assembly 5	LOC_Os04g46830	NP_001053513	4a
Os04g52250	Oryza sativa	TIGR Rice Assembly 5	LOC_Os04g52250	NP_001053844	4b	possible C-type outlier
Os04g52260	Oryza sativa	TIGR Rice Assembly 5	LOC_Os04g52260	-	4b
Os04g55170	Oryza sativa	TIGR Rice Assembly 5	LOC_Os04g55170	-
Os06g01580	Oryza sativa	TIGR Rice Assembly 5	LOC_Os06g01580	-
Os06g07220	Oryza sativa	TIGR Rice Assembly 5	LOC_Os06g07220	NP_001056927		C-type
Os06g43600	Oryza sativa	TIGR Rice Assembly 5	LOC_Os06g43600	NP_001058178		C-type
Os10g09920	Oryza sativa	TIGR Rice Assembly 5	LOC_Os10g09920	-
Os10g20830	Oryza sativa	TIGR Rice Assembly 5	LOC_Os10g20830	NP_001064405	10a
Os10g20840	Oryza sativa	TIGR Rice Assembly 5	LOC_Os10g20840	-	10a
Os10g20890	Oryza sativa	TIGR Rice Assembly 5	LOC_Os10g20890	NP_001064406	10a
Os10g40420	Oryza sativa	TIGR Rice Assembly 5	LOC_Os10g40420	NP_001065326	10b
Os10g40430	Oryza sativa	TIGR Rice Assembly 5	LOC_Os10g40430	NP_001065327	10b
Os10g40440	Oryza sativa	TIGR Rice Assembly 5	LOC_Os10g40440	NP_001065328	10b
Os10g40460	Oryza sativa	TIGR Rice Assembly 5	LOC_Os10g40460	NP_001065329	10b
Os10g40470	Oryza sativa	TIGR Rice Assembly 5	LOC_Os10g40470	-	10b
Os10g40480	Oryza sativa	TIGR Rice Assembly 5	LOC_Os10g40480	NP_001065330	10b
Os10g40510	Oryza sativa	TIGR Rice Assembly 5	LOC_Os10g40510	NP_001065332	10b
Os10g40520	Oryza sativa	TIGR Rice Assembly 5	LOC_Os10g40520	NP_001065333	10b
Os10g40530	Oryza sativa	TIGR Rice Assembly 5	LOC_Os10g40530	NP_001065334	10b
Os10g40614	Oryza sativa	TIGR Rice Assembly 5	LOC_Os10g40614	-
Pt1	Pinus taeda	PlantGDB	PUT-157a-Pinus_taeda-38180	-		C-type
Pt2	Pinus taeda	PlantGDB	PUT-157a-Pinus_taeda-61141	-		C-type
Pt3	Pinus taeda	PlantGDB	PUT-157a-Pinus_taeda-57372	-		C-type
Pt4	Pinus taeda	PlantGDB	PUT-157a-Pinus_taeda-63499	-		C-type
Pt5	Pinus taeda	PlantGDB	PUT-157a-Pinus_taeda-41839	-		C-type
Pt6	Pinus taeda	PlantGDB	PUT-157a-Pinus_taeda-16617	-		C-type
Pt7	Pinus taeda	PlantGDB	PUT-157a-Pinus_taeda-81068	-		C-type
Pt8	Pinus taeda	PlantGDB	PUT-157a-Pinus_taeda-90482550	-		C-type
Pt9	Pinus taeda	PlantGDB	PUT-157a-Pinus_taeda-59582551	-		C-type
Pt10	Pinus taeda	PlantGDB	PUT-157a-Pinus_taeda-64386	-		C-type
Pt11	Pinus taeda	PlantGDB	PUT-157a-Pinus_taeda-65882553	-		C-type
Pt12	Pinus taeda	PlantGDB	PUT-157a-Pinus_taeda-90582552	-		C-type
Pt13	Pinus taeda	PlantGDB	PUT-157a-Pinus_taeda-22200	-		C-type
Pt14	Pinus taeda	PlantGDB	PUT-157a-Pinus_taeda-16382555	-		C-type
Pt15	Pinus taeda	PlantGDB	PUT-157a-Pinus_taeda-20751	-
Pt16	Pinus taeda	PlantGDB	PUT-157a-Pinus_taeda-87582556	AAF75825		C-type
Pt17	Pinus taeda	PlantGDB	PUT-157a-Pinus_taeda-23201	-		C-type
Pt18	Pinus taeda	PlantGDB	PUT-157a-Pinus_taeda-12185	-		C-type
Pt19	Pinus taeda	PlantGDB	PUT-157a-Pinus_taeda-87682547	-		C-type
Pt20	Pinus taeda	PlantGDB	PUT-157a-Pinus_taeda-73382549	-		C-type
Pt21	Pinus taeda	PlantGDB	PUT-157a-Pinus_taeda-24389	-		C-type
St1	Solanum tuberosum	SOL Genomics Network	SGN-U268850	-		C-type
St2	Solanum tuberosum	SOL Genomics Network	SGN-U268572	-		C-type
St3	Solanum tuberosum	SOL Genomics Network	SGN-U269819	-
St4	Solanum tuberosum	SOL Genomics Network	SGN-U271014	-
St5	Solanum tuberosum	SOL Genomics Network	SGN-U269818	-
St6	Solanum tuberosum	SOL Genomics Network	SGN-U278851	-
St7	Solanum tuberosum	SOL Genomics Network	SGN-U272247	-
St8	Solanum tuberosum	SOL Genomics Network	SGN-U288400	-
St9	Solanum tuberosum	SOL Genomics Network	SGN-U269258	-
St10	Solanum tuberosum	SOL Genomics Network	SGN-U272649	-
St11	Solanum tuberosum	SOL Genomics Network	SGN-U269259	-
St12	Solanum tuberosum	SOL Genomics Network	SGN-U274282	-
St13	Solanum tuberosum	SOL Genomics Network	SGN-U276378	-
St14	Solanum tuberosum	SOL Genomics Network	SGN-U276758	-
St15	Solanum tuberosum	SOL Genomics Network	SGN-U279209	-
St16	Solanum tuberosum	SOL Genomics Network	SGN-U272246	-
Zm1	Zea mays	PlantGDB	PUT-157a-Zea_mays-053917	-		C-type
Zm2	Zea mays	PlantGDB	PUT-157a-Zea_mays-032311	-
Zm3	Zea mays	PlantGDB	PUT-157a-Zea_mays-2089255029	AY105889		C-type
Zm4	Zea mays	PlantGDB	PUT-157a-Zea_mays-0141969	-
Zm5	Zea mays	PlantGDB	PUT-157a-Zea_mays-2124255032	-		C-type
Zm6	Zea mays	PlantGDB	PUT-157a-Zea_mays-019014	-		C-type
Zm7	Zea mays	PlantGDB	PUT-157a-Zea_mays-015253	-
Zm8	Zea mays	PlantGDB	PUT-157a-Zea_mays-05834	-
Zm9	Zea mays	PlantGDB	PUT-157a-Zea_mays-175508	DQ244222
Zm10	Zea mays	PlantGDB	PUT-157a-Zea_mays-015853	-
Zm11	Zea mays	PlantGDB	PUT-157a-Zea_mays-03426	-
Zm12	Zea mays	PlantGDB	PUT-157a-Zea_mays-237738	-
Zm13	Zea mays	PlantGDB	PUT-157a-Zea_mays-1154	-
Zm14	Zea mays	PlantGDB	PUT-157a-Zea_mays-05532	-
Zm15	Zea mays	PlantGDB	PUT-157a-Zea_mays-120801	-
Zm16	Zea mays	PlantGDB	PUT-157a-Zea_mays-0113940	-
Zm17	Zea mays	PlantGDB	PUT-157a-Zea_mays-015252	AY104687
Zm18	Zea mays	PlantGDB	PUT-157a-Zea_mays-08729	-
Zm19	Zea mays	PlantGDB	PUT-157a-Zea_mays-0119410	-
Zm20	Zea mays	PlantGDB	PUT-157a-Zea_mays-0109708	-
Zm21	Zea mays	PlantGDB	PUT-157a-Zea_mays-015123	-
Zm22	Zea mays	PlantGDB	PUT-157a-Zea_mays-2035255028	-
Zm23	Zea mays	PlantGDB	PUT-157a-Zea_mays-029122	-
Zm24	Zea mays	PlantGDB	PUT-157a-Zea_mays-034622	AY105945		possible C-type outlier
Zm25	Zea mays	PlantGDB	PUT-157a-Zea_mays-022448	-		possible C-type outlier
Zm26	Zea mays	PlantGDB	PUT-157a-Zea_mays-237575	-
Zm27	Zea mays	PlantGDB	PUT-157a-Zea_mays-0142241	-
Zm28	Zea mays	PlantGDB	PUT-157a-Zea_mays-237409	-
Zm29	Zea mays	PlantGDB	PUT-157a-Zea_mays-279255031	-
Zm30	Zea mays	PlantGDB	PUT-157a-Zea_mays-015471	-
Zm31	Zea mays	PlantGDB	PUT-157a-Zea_mays-37129	-
Zm32	Zea mays	PlantGDB	PUT-157a-Zea_mays-37241	DQ244156
Zm33	Zea mays	PlantGDB	PUT-157a-Zea_mays-091971	-
Zm34	Zea mays	PlantGDB	PUT-157a-Zea_mays-0106499	-		C-type
Zm35	Zea mays	PlantGDB	PUT-157a-Zea_mays-0110368	-
Zm36	Zea mays	PlantGDB	PUT-157a-Zea_mays-63926	DQ245194
Zm37	Zea mays	PlantGDB	PUT-157a-Zea_mays-2964255030	-
Zm38	Zea mays	PlantGDB	PUT-157a-Zea_mays-01112	-
Zm39	Zea mays	PlantGDB	PUT-157a-Zea_mays-66275	-
Zm40	Zea mays	PlantGDB	PUT-157a-Zea_mays-0146110	-		possible C-type outlier
Zm41	Zea mays	PlantGDB	PUT-157a-Zea_mays-2110255033	AB018588
Zm42	Zea mays	PlantGDB	PUT-157a-Zea_mays-0132162	-		possible C-type outlier
Zm43	Zea mays	PlantGDB	PUT-157a-Zea_mays-0108311	-
Zm44	Zea mays	PlantGDB	PUT-157a-Zea_mays-09163	-
Zm45	Zea mays	PlantGDB	PUT-157a-Zea_mays-073234	-
Zm46	Zea mays	PlantGDB	PUT-157a-Zea_mays-019253	-
Zm47	Zea mays	PlantGDB	PUT-157a-Zea_mays-019699	-
Zm48	Zea mays	PlantGDB	PUT-157a-Zea_mays-0104520	-
Zm49	Zea mays	PlantGDB	PUT-157a-Zea_mays-0146864	-		possible C-type outlier
Zm50	Zea mays	PlantGDB	PUT-157a-Zea_mays-073125	-
Zm51	Zea mays	PlantGDB	PUT-157a-Zea_mays-073557	-
Zm52	Zea mays	PlantGDB	PUT-157a-Zea_mays-099953	-
